# Supplementary material for: Hormonal Changes after R-CHOP Chemotherapy in Patients with Diffuse Large B-Cell Lymphoma: A Prospective Study
Source: Medicina (Kaunas). 2022 May 26;58(6):710. doi: 10.3390/medicina58060710 (PMC9230452; doi:10.3390/medicina58060710)
Supplement: Supplementary file 1 [file medicina-58-00710-s001.zip]

Archive with 1 entries (1 files):
- medicina-1714464-supplementary.pdf
